# Supplementary material for: Functions of COP1/SPA E3 Ubiquitin Ligase Mediated by MpCRY in the Liverwort Marchantia polymorpha under Blue Light
Source: Int J Mol Sci. 2021 Dec 23;23(1):158. doi: 10.3390/ijms23010158 (PMC8745113; doi:10.3390/ijms23010158)
Supplement: Supplementary file 1 [file ijms-23-00158-s001.zip]

Archive with 2 entries (2 files):
- ijms-1504820-suppl/SPA1 Table S1.xlsx
- ijms-1504820-suppl/supplementary figures.pdf
